# Supplementary material for: Benchmarking Eliminative Radiomic Feature Selection for Head and Neck Lymph Node Classification
Source: Cancers (Basel). 2022 Jan 18;14(3):477. doi: 10.3390/cancers14030477 (PMC8833684; doi:10.3390/cancers14030477)
Supplement: Supplementary file 1 [file cancers-14-00477-s001.zip]

Archive with 1 entries (1 files):
- cancers-1513232-supplementary.pdf
